# Supplementary material for: Phenotype-Based Genetic Analysis Reveals Missing Heritability of KIF11-Related Retinopathy: Clinical and Genetic Findings
Source: Genes (Basel). 2023 Jan 13;14(1):212. doi: 10.3390/genes14010212 (PMC9858922; doi:10.3390/genes14010212)
Supplement: Supplementary file 1 [file genes-14-00212-s001.zip]

Archive with 1 entries (1 files):
- Table Supplementary.xlsx
