# Supplementary material for: Phenotype-Based Genetic Analysis Reveals Missing Heritability of KIF11-Related Retinopathy: Clinical and Genetic Findings
Source: Genes (Basel). 2023 Jan 13;14(1):212. doi: 10.3390/genes14010212 (PMC9858922; doi:10.3390/genes14010212)
Supplement: Supplementary file 1 [file genes-14-00212-s001.zip › Table Supplementary.xlsx]

## Sheet: Table S1
Supplementary Table S1. All primers used for putative germline de novo validation
Family ID	Genome Position*	Forward Primer Sequence (5'-3')	Reverse Primer Sequence (5'-3')
015460	chr10:94397210	TCATTGACAGTGGCCGATAAG	CCTGGGAATGGGTCTGCTTT
015610	chr10:94373278	GGAAGTGAAAACATTGGCCG	ATGTTCTTGTACGCCCTCCA
015890	chr10:94408183-94408184	TATGGAGGAGTTGAGTGGCC	AACCCCGCCAATTGATGAAC
0151230	chr10:94393378	CCCACCCTCCCTTCTGTTTT	GGCCACACAGATCTAACCCT
0191139	chr10:94366994	ATGGTAGTTGTTGCTGGGGA	ATTCCAAGACAGAGGCCCTC
*Sequence data were aligned against the human reference genome (hg19)

## Sheet: Table S2
Supplementary Table S2. All primers used to amplify fragments of genomic DNA in this study
Position	Forward Primer Sequence (5'-3')	Reverse Primer Sequence (5'-3')	Region	Restriction Enzyme	T(℃)
c.387G>A	GCGCCTCGAGAGATTGATGTTTACCGAAGT	GCGCGGCCGCTGGGCAAGGTAGTATGTG	exon 3-4 (1633bp)	XhoI/NotI	62
c.1875+42A>G	GCGCCTCGAGGTTATGGGTCTGATACACT	GCGCGGCCGCAGTCATTAGAAGCCTCAC	exon 14 (1334bp)	XhoI/NotI	64
Restriction Enzyme sites were underlined. Abbreviations: bp, base pair; T, melting temperature.

## Sheet: Table S3
Supplementary Table S3.The results of STR analysis for HEK-293 cell line authentication
	Amelogenin	CSF1PO	D5S818	D13S317	D16S539	D7S820	TH01	TPOX	vWA	Match percent
reference profile	X	11, 12	8, 9	12, 14	9, 13	11, 12	7, 9.3	11	16, 19	1
sample profile	X	12	8	12, 14	9, 13	11	7, 9.3	11	16, 19	0.897
Eight tetra-nucleotide repeat loci (CSF1PO, D13S317, D16S539, D5S818, D7S820, TH01, TPOX, vWA) and the amelogenin gender-determining marker were amplified using primers containing 5’FAM fluorescent. The HEK-293T cells matched the reference profile by 100% and the sample profile by 89.7%, indicating that they are authentic.

## Sheet: Table S4
Supplementary Table S4. In silico analysis of the identified splice-altering variants in KIF11.
Variant	Position	Human Splicing Finder			MaxEntScan			NetGene2		NNsplice		SpliceAI*
		Wt	Mut	Δ (%)	Wt	Mut	Δ (%)	Wt	Mut	Wt	Mut
c.387G>A	E, 79/79	DS 81.99	DS 71.9	-12.31	DS 7.63	DS 0.87	-88.60	DS 0.64	DS NR	DS 0.87	DS NR	DL: 0.28 (0)
c.1875+42A>G	I, +42	DS 65.6	New DS 92.74	+41.37	DS 2.29	New DS 10.47	+357.21	DS NR	New DS 0.54	DS NR	New DS 0.99	DG: 0.85 (-42)
*SpliceAI: https://spliceailookup.broadinstitute.org/; Parameters: genome version hg38; score type raw; max distance 50 nt; Illumina's pre-computed scores: yes. Scores and upstream (+) and downstream (-) positions are shown in result. Δ (%): the prediction scores change between mutant (mut) and wild type (wt) versus wt scores E, exon; I, intron; DS, donor site; Wt, wildtype; Mut, mutant; NR, Not …
